# Supplementary material for: Psychiatric Comorbidity in Hidradenitis Suppurativa—A Large-Scale Retrospective Cohort Study
Source: J Clin Med. 2026 Jun 26;15(13):4982. doi: 10.3390/jcm15134982 (PMC13362446; doi:10.3390/jcm15134982)
Supplement: Supplementary file 1 [file jcm-15-04982-s001.zip]

Archive with 1 entries (1 files):
- jcm-4366685-supplementary.pdf
